# Supplementary material for: Overexpression of Cymbidium goeringii Cgo-miR159 Regulates Anther Dehiscence and Pollen Development in Arabidopsis and Tobacco
Source: Genes (Basel). 2024 Dec 29;16(1):35. doi: 10.3390/genes16010035 (PMC11765276; doi:10.3390/genes16010035)
Supplement: Supplementary file 1 [file genes-16-00035-s001.zip]

Archive with 10 entries (9 files):
- Fig. S1.jpg
- Fig. S2.jpg
- Fig. S3.jpg
- Table S1.xlsx
- Table S2.xlsx
- The raw data/
- The raw data/The raw data of Fig. 11.xlsx
- The raw data/The raw data of Fig. 2.xlsx
- The raw data/The raw data of Fig. 5.xlsx
- The raw data/~$The raw data of Fig. 5.xlsx
