# Supplementary material for: Overexpression of Cymbidium goeringii Cgo-miR159 Regulates Anther Dehiscence and Pollen Development in Arabidopsis and Tobacco
Source: Genes (Basel). 2024 Dec 29;16(1):35. doi: 10.3390/genes16010035 (PMC11765276; doi:10.3390/genes16010035)
Supplement: Supplementary file 1 [file genes-16-00035-s001.zip › Table S1.xlsx]

## Sheet: Sheet1
Table S1 Sequences of primer and use
Name	Seuqence(5′-3′)	Use
RT-cgo-miR159	GTCGTATCCAGTGCAGGGTCCGAGGTATTCGCACTGGATACGACTGGAGC	cDNA synthesis
RT-CgActin	TCGCAGTGGTTCGTCTTT
RT-AtActin	CTCCTTCTTTCTGGTAAACGT
RT-NtActin	CAGGCTGAGGTCTCGTTCGT
qcgo-miR159	CGCGTTTGGATTGAAGGGA	Fluorescence quantification
mQ Primer	AGTGCAGGGTCCGAGGTATT
qCgActin-F	GGTCCTATTGTGTTGGCT
qCgActin-R	TCGCAGTGGTTCGTCTTT
qAtActin-F	GGTGCTAAGAAGAGGAAGAAT
qAtActin-R	CTCCTTCTTTCTGGTAAACGT
qNtActin-F	GGTGGAGCGATTTGTCTGGT
qNtActin-R	CAGGCTGAGGTCTCGTTCGT
qAtMYB33-F	TCCTGGGTGTAGCAGTACCA
qAtMYB33-R	AACAATGCCATCCGTAGGGG
qAtMYB65-F	ATTCCAATCGCCGGAACACT
qAtMYB65-R	GCTTCACTGCCCCAAACAAG
qNtMYB33-F	GCTTGTGGACGCGATTCTTG
qNtMYB33-R	TGCACTCGCAACATGCAAAA
qNtMYB65-F	GCTGGCTCAGGCTCTTAGTT
qNtMYB65-R	TGACGAGGAAAACCCCAAGG
cgo-MIR159-F	GAGAACACGGGGGACTCTAGATAGAGCTCCCTGACATCCAGA	Precursor cloning
cgo-MIR159-R	ATAAGGGACTGACCACCCGGGTGGAGCTCCCTTCAATCCAA
35S-F	GACGCACAATCCCACTATCC
