# Supplementary material for: Overexpression of Cymbidium goeringii Cgo-miR159 Regulates Anther Dehiscence and Pollen Development in Arabidopsis and Tobacco
Source: Genes (Basel). 2024 Dec 29;16(1):35. doi: 10.3390/genes16010035 (PMC11765276; doi:10.3390/genes16010035)
Supplement: Supplementary file 1 [file genes-16-00035-s001.zip › Table S2.xlsx]

## Sheet: Sheet1
Table S2 The list of cgo-miR159 sequences
Type	Squence	Length
Precursor sequence	TAGAGCTCCCTGACATCCAGAAGAAGGTCTGAGGGGTTGATATAGCTGCTGGGTTATGAATTCCACAATTCTATTTCATTAAAATCATGCAACTCAATGACAGAGAGGACAATAAGTGATAAGTTGGGATAGACTTGTGGGTTCCATGACTAAGGAGCTAATGGCAGCTCTCAAGGGCTTGTTTGGATTGAAGGGAGCTCCA	202 bp
Mature sequence	UUUGGAUUGAAGGGAGCUCCA	21 nt
