# Supplementary material for: Overexpression of Cymbidium goeringii Cgo-miR159 Regulates Anther Dehiscence and Pollen Development in Arabidopsis and Tobacco
Source: Genes (Basel). 2024 Dec 29;16(1):35. doi: 10.3390/genes16010035 (PMC11765276; doi:10.3390/genes16010035)
Supplement: Supplementary file 1 [file genes-16-00035-s001.zip › The raw data/The raw data of Fig. 11.xlsx]

## Sheet: Sheet1
The raw data of Fig. 10
View	Staining number	Total number	Pollen staining rate	Average (%)	Standard deviation	Significant difference
WT-1	633	702	0.901709	93.25	1.94
WT-2	1018	1098	0.92714
WT-3	984	1045	0.941627
WT-4	828	866	0.95612
WT-5	505	527	0.958254
WT-6	1228	1337	0.918474
WT-7	981	1056	0.928977
WT-8	1445	1578	0.915716
WT-9	1996	2099	0.950929
WT-10	210	226	0.929204
WT-11	724	799	0.906133
WT-12	1257	1348	0.932493
WT-13	916	975	0.939487
WT-14	1276	1346	0.947994
WT-15	864	957	0.902821
WT-16	886	967	0.916236
WT-17	764	835	0.91497
WT-18	601	635	0.946457
WT-19	1387	1437	0.965205
WT-20	422	444	0.95045
159-1	148	167	0.886228	91.33	3.366
159-2	266	307	0.86645
159-3	304	335	0.907463
159-4	261	286	0.912587
159-5	425	486	0.874486
159-6	327	399	0.819549
159-7	377	412	0.915049
159-8	216	233	0.927039
159-9	284	314	0.904459
159-10	764	827	0.923821
159-11	585	639	0.915493
159-12	160	175	0.914286
159-13	108	120	0.9
159-14	157	170	0.923529
159-15	325	336	0.967262
159-16	255	275	0.927273
159-17	223	234	0.952991
159-18	27	29	0.931034
159-19	128	136	0.941176
159-20	303	317	0.955836
View	Gemination number	Total number	Pollen germination rate	Average (%)	Standard deviation	Significant difference
WT-1	23	24	0.958333	90.84	7.597
WT-2	74	77	0.961039
WT-3	107	123	0.869919
WT-4	294	379	0.775726
WT-5	171	189	0.904762
WT-6	69	70	0.985714
WT-7	79	80	0.9875
WT-8	124	159	0.779874
WT-9	298	344	0.866279
WT-10	251	286	0.877622
WT-11	110	116	0.948276
WT-12	72	73	0.986301
159-1	25	30	0.833333	71.98	11.265	**
159-2	81	92	0.880435
159-3	309	414	0.746377
159-4	159	256	0.621094
159-5	160	268	0.597015
159-6	113	129	0.875969
159-7	263	388	0.677835
159-8	195	279	0.698925
159-9	235	344	0.68314
159-10	218	365	0.59726
159-11	174	207	0.84058
159-12	17	29	0.586207
Sample name	Number of seeds per fruit	Average	Standard deviation	Significant difference
WT-1	3201	2753.08	246.913
WT-2	3007
WT-3	2962
WT-4	2910
WT-5	2859
WT-6	2733
WT-7	2704
WT-8	2662
WT-9	2651
WT-10	2584
WT-11	2398
WT-12	2366
159-1	2702	2123.17	447.089	**
159-2	2650
159-3	2648
159-4	2610
159-5	2340
159-6	2150
159-7	1960
159-8	1780
159-9	1741
159-10	1702
159-11	1650
159-12	1545
Sample name	1000-grain weight (g)	Average	Standard deviation	Significant difference
WT-1	0.0862	0.0795	0.0074
WT-2	0.0781
WT-3	0.0874
WT-4	0.077
WT-5	0.0845
WT-6	0.0763
WT-7	0.0711
WT-8	0.0669
WT-9	0.0898
WT-10	0.078
159-1	0.0996	0.098	0.0057	**
159-2	0.1035
159-3	0.0886
159-4	0.1047
159-5	0.0972
159-6	0.0925
159-7	0.1027
159-8	0.1025
159-9	0.0908
159-10	0.0974
