# Supplementary material for: Overexpression of Cymbidium goeringii Cgo-miR159 Regulates Anther Dehiscence and Pollen Development in Arabidopsis and Tobacco
Source: Genes (Basel). 2024 Dec 29;16(1):35. doi: 10.3390/genes16010035 (PMC11765276; doi:10.3390/genes16010035)
Supplement: Supplementary file 1 [file genes-16-00035-s001.zip › The raw data/The raw data of Fig. 2.xlsx]

## Sheet: Sheet1
The raw dara of Fig. 2
Target name	Sample name	CT	Cg18S	ΔCт	ΔCт 0	ΔΔCт	2 ΔΔCт	Average	Standard deviation	Significant difference
cgo-miR159	YL	24.9059	17.9318	6.97409	9.2783	-2.30421	4.93898	4.72279	0.216827	a
		24.8693	17.831	7.03828	9.2783	-2.24002	4.72405
		24.8387	17.732	7.10667	9.2783	-2.17163	4.50533
	VL	19.9422	15.5043	4.43788	9.2783	-4.84042	28.6491	28.3705	2.19517	a
		19.7854	15.4337	4.35168	9.2783	-4.92662	30.4131
		19.8089	15.2338	4.57512	9.2783	-4.70318	26.0494
	RL	17.8523	16.8449	1.00737	9.2783	-8.27093	308.887	292.633	37.2352	b
		17.5606	16.5996	0.960991	9.2783	-8.31731	318.977
		17.75	16.4377	1.31232	9.2783	-7.96598	250.034
	<0.5cm	26.9484	18.8344	8.11398	9.2783	-1.16432	2.24127	2.2579	0.21387	c
		26.6473	18.6791	7.96824	9.2783	-1.31006	2.47952
		26.8327	18.5919	8.24074	9.2783	-1.03756	2.05276
	0.5~1cm	18.7504	16.2438	2.50659	9.2783	-6.77171	109.266	92.2269	14.8735	a
		18.7919	15.9326	2.85931	9.2783	-6.419	85.5677
		18.8398	15.9163	2.92345	9.2783	-6.35485	81.8465
	1~3cm	18.5214	15.845	2.67644	9.2783	-6.60186	97.1309	82.1741	13.156	a
		18.4418	15.4303	3.01155	9.2783	-6.26675	76.9981
		18.3323	15.2318	3.10051	9.2783	-6.17779	72.3934
	3~5cm	20.6765	16.0535	4.62307	9.2783	-4.65523	25.1978	21.7369	2.99725	b
		20.7003	15.7448	4.95551	9.2783	-4.32279	20.0119
		20.6016	15.6453	4.9563	9.2783	-4.322	20.001
	>5cm	21.8988	14.425	7.47378	9.2783	-1.80452	3.49313	3.5367	0.43483	c
		21.799	14.1647	7.63432	9.2783	-1.64398	3.12527
		21.7836	14.5023	7.28132	9.2783	-1.99698	3.99165
	Se	25.811	16.5327	9.2783	9.2783	3.01981e-14	1	1	0	d
		25.811	16.5327	9.2783	9.2783	3.01981e-14	1
		25.811	16.5327	9.2783	9.2783	3.01981e-14	1
	Li	18.8222	15.0836	3.73862	9.2783	-5.53968	46.5169	53.2449	6.0676	b
		18.6197	15.2068	3.41283	9.2783	-5.86547	58.302
		18.7134	15.2143	3.49915	9.2783	-5.77915	54.9158
	La	20.7549	16.6834	4.07159	9.2783	-5.20671	36.9298	36.3303	0.590228	c
		20.7944	16.6985	4.09595	9.2783	-5.18235	36.3114
		20.75	16.6316	4.11844	9.2783	-5.15986	35.7498
	St	19.9487	16.6761	3.27261	9.2783	-6.00569	64.253	77.4041	14.4277	a
		19.7289	16.9872	2.74168	9.2783	-6.53662	92.8365
		19.7845	16.7374	3.04712	9.2783	-6.23118	75.1229
	Ov	28.1072	19.6088	8.49846	9.2783	-0.779846	1.71695	1.33611	0.345701	d
		28.0722	19.1149	8.95722	9.2783	-0.321082	1.24927
		28.2908	19.072	9.2188	9.2783	-0.0594991	1.0421
	L	17.8523	16.8449	1.00737	9.2783	-8.27093	308.887	292.633	37.2352	a
		17.5606	16.5996	0.960991	9.2783	-8.31731	318.977
		17.75	16.4377	1.31232	9.2783	-7.96598	250.034
	P	19.9496	17.2083	2.74131	9.2783	-6.53699	92.8605	79.9183	13.7252	b
		19.76	16.8282	2.93189	9.2783	-6.34641	81.369
		20.0397	16.7954	3.24432	9.2783	-6.03398	65.5253
	R	20.9077	17.9043	3.00336	9.2783	-6.27495	77.4367	73.5364	5.43551	b
		20.7524	17.719	3.03332	9.2783	-6.24498	75.8447
		20.8008	17.5956	3.20517	9.2783	-6.07313	67.3276
	F	21.8138	16.572	5.2418	9.2783	-4.0365	16.4099	16.3766	0	c
		21.5237	16.394	5.12964	9.2783	-4.14866	17.7366
		21.5954	16.2326	5.36277	9.2783	-3.91553	15.0901
