# Supplementary material for: Overexpression of Cymbidium goeringii Cgo-miR159 Regulates Anther Dehiscence and Pollen Development in Arabidopsis and Tobacco
Source: Genes (Basel). 2024 Dec 29;16(1):35. doi: 10.3390/genes16010035 (PMC11765276; doi:10.3390/genes16010035)
Supplement: Supplementary file 1 [file genes-16-00035-s001.zip › The raw data/The raw data of Fig. 5.xlsx]

## Sheet: Sheet1
The raw data of Fig. 4e
View	Aberrance number	Total number	Pollen aberrance rate	Average (%)	Standard deviation	Significant difference
WT-1	1	42	0.0238095	2.3075	1.34783
WT-2	1	22	0.0454545
WT-3	3	137	0.0218978
WT-4	0	28	0
WT-5	2	53	0.0377358
WT-6	2	61	0.0327869
WT-7	1	82	0.0121951
WT-8	2	57	0.0350877
WT-9	4	198	0.020202
WT-10	2	173	0.0115607
WT-11	1	47	0.0212766
WT-12	1	42	0.0238095
WT-13	0	29	0
WT-14	2	71	0.028169
WT-15	2	60	0.0333333
WT-16	4	172	0.0232558
WT-17	4	88	0.0454545
WT-18	0	22	0
WT-19	2	90	0.0222222
WT-20	3	130	0.0230769
159-OE#5-1	7	50	0.14	16.183	5.59057	**
159-OE#5-2	11	48	0.229167
159-OE#5-3	3	32	0.09375
159-OE#5-4	2	11	0.181818
159-OE#5-5	5	21	0.238095
159-OE#5-6	6	28	0.214286
159-OE#5-7	3	26	0.115385
159-OE#5-8	6	33	0.181818
159-OE#5-9	5	26	0.192308
159-OE#5-10	3	29	0.103448
159-OE#5-11	5	21	0.238095
159-OE#5-12	5	24	0.208333
159-OE#5-13	3	20	0.15
159-OE#5-14	4	22	0.181818
159-OE#5-15	1	14	0.0714286
159-OE#5-16	3	15	0.2
159-OE#5-17	4	21	0.190476
159-OE#5-18	3	25	0.12
159-OE#5-19	1	20	0.05
159-OE#5-20	3	22	0.136364
159-OE#12-1	6	19	0.315789	28.9924	11.7559	**
159-OE#12-2	6	12	0.5
159-OE#12-3	6	13	0.461538
159-OE#12-4	3	18	0.166667
159-OE#12-5	4	16	0.25
159-OE#12-6	2	28	0.0714286
159-OE#12-7	5	24	0.208333
159-OE#12-8	9	21	0.428571
159-OE#12-9	6	11	0.545455
159-OE#12-10	3	15	0.2
159-OE#12-11	7	25	0.28
159-OE#12-12	12	43	0.27907
159-OE#12-13	4	21	0.190476
159-OE#12-14	9	26	0.346154
159-OE#12-15	7	30	0.233333
159-OE#12-16	4	13	0.307692
159-OE#12-17	6	25	0.24
159-OE#12-18	11	50	0.22
159-OE#12-19	3	11	0.272727
159-OE#12-20	9	32	0.28125
